# Supplementary material for: Early effect of laser irradiation in signaling pathways of diabetic rat submandibular salivary glands
Source: PLoS One. 2020 Aug 4;15(8):e0236727. doi: 10.1371/journal.pone.0236727 (PMC7402516; doi:10.1371/journal.pone.0236727)
Supplement: S1 Raw file — (ZIP) [file pone.0236727.s004.zip]

Archive with 54 entries (54 files):
- 070620-CleavedCaspase3-WB.pdf
- 070620-WB beta-actina.pdf
- 070620-WB CREB.pdf
- 070620-WB Phospho NFkB.pdf
- 070620-WB RAGE.pdf
- 070620-WB-Bax.pdf
- 130716-gel2-NFkB-F-3-WB.tif
- 130716-gel3-RAGE-F-WB.tif
- 130716-gel4-RAGE-F-2leitura-WB.tif
- 140716-gel3.2-caspase-3-2-original-1.tif
- 140716-gel4.2-caspase-3-2WB.tif
- 140716-gel5.2-bax-3-original.tif
- 140716-gel6.2-bax--1-WB.tif
- 140716-gel7.2-phosphoCREB--2-WB-foto.tif
- 140716-gel8.2-phosphoCREB-3-WB.tif
- 150716-gel5.2-beta-actina-2-WB.tif
- 150716-gel62-beta-actina-2-original.tif
- 300616-gel1-NFKB-reprobing-4leitura-C-WB-1.tif
- C30-0J-pERK.tif
- C30-0J-pERKCREB.TIF
- C30-0J-SM cAMPX40.jpg
- C30-0J-SM phospho ERKX40-10.jpg
- control 5 SMG0J TUNEL x40s.tif
- control3 SMG0J phosphoCREB x40s.tif
- control4 SMG0J HEX40s.tif
- control4 SMG0J HMGB1X40s.tif
- control4 SMG0J phosphoNFkBX40s.tif
- control4 SMG0J RAGE X40s.tif
- control4 SMG0J TNFaX40s.tif
- D34-0J-pCREB-2.tif
- D34-0J-pCREBERK.tif
- D34-0J-pERK.tif
- D34-0J-SM cAMPX40.jpg
- D34-0J-SM phospho ERKX40-10.jpg
- D37-20J-pCREB-2.TIF
- D37-20J-pCREBERK.tif
- D37-20J-pERK.tif
- D37-20J-SM cAMPX40-10.jpg
- D37-20J-SM phosphoERKX40-1.jpg
- diabetes1SMG20J HEx40s.tif
- diabetes1SMG20J HMGB1x40s.tif
- diabetes1SMG20J phosphoNFkB x40s.tif
- diabetes1SMG20J RAGEx40s.tif
- diabetes1SMG20J TNFax40s.tif
- Diabetes4 SMG 20J pCREB X40s.tif
- Diabetes4 SMG 20J TUNEL X40s.tif
- Diabetes6 SMG 0J TUNEL X40-1.tif
- diabetes6SMG0J HE x40s.tif
- diabetes6SMG0J HMGB1 x40s.tif
- diabetes6SMG0J phosphoNFkB x40s.tif
- diabetes6SMG0J RAGE x40s.tif
- diabetes6SMG0J TNFa x40s.tif
- Diabetes9 SMG 0J pCREB X40s.tif
- pH 6.0_CH2.TIF
